# Supplementary material for: Simple Electroosmotic Pump and Active Microfluidics with Asymmetrically Coated Microelectrodes
Source: Small Sci. 2023 Jul 9;3(9):2300026. doi: 10.1002/smsc.202300026 (PMC11935900; doi:10.1002/smsc.202300026)
Supplement: Supplementary file 1 — Supplementary Material [file SMSC-3-2300026-s001.zip]

Archive with 4 entries (4 files):
- SI-non-highlighted.pdf
- Supplementary Video_01.mp4
- Supplementary Video_02.mp4
- Supplementary Video_03.mp4
